# Supplementary material for: Immune-Enhancing Effects of Polygonatum cyrtonema Polysaccharides in Immunodeficient Zebrafish
Source: Curr Issues Mol Biol. 2026 May 9;48(5):494. doi: 10.3390/cimb48050494 (PMC13204381; doi:10.3390/cimb48050494)
Supplement: Supplementary file 1 [file cimb-48-00494-s001.zip]

Archive with 1 entries (1 files):
- cimb-4279906-supplementary.pdf
